# Supplementary material for: Mining the Impact of Mechanical-Stamping Heterogeneity on the Macro- and Micro-Levels of Nongxiangxing daqu
Source: Foods. 2025 Oct 29;14(21):3700. doi: 10.3390/foods14213700 (PMC12607447; doi:10.3390/foods14213700)
Supplement: Supplementary file 1 [file foods-14-03700-s001.zip]

Archive with 2 entries (2 files):
- Supplementary.xlsx
- Supplementary.pdf
