# Supplementary material for: Mining the Impact of Mechanical-Stamping Heterogeneity on the Macro- and Micro-Levels of Nongxiangxing daqu
Source: Foods. 2025 Oct 29;14(21):3700. doi: 10.3390/foods14213700 (PMC12607447; doi:10.3390/foods14213700)
Supplement: Supplementary file 1 [file foods-14-03700-s001.zip › Supplementary.xlsx]

## Sheet: Table S1
	Content of Volatile compounds in different daqu(μg/g)
Esters (56)	4d				8d				14d				22d				30d				60d				90d
	YZ-5	YZ-4	YZ-3	YZ-2	YZ-5	YZ-4	YZ-3	YZ-2	YZ-5	YZ-4	YZ-3	YZ-2	YZ-5	YZ-4	YZ-3	YZ-2	YZ-5	YZ-4	YZ-3	YZ-2	YZ-5	YZ-4	YZ-3	YZ-2	YZ-5	YZ-4	YZ-3	YZ-2
10-Octadecenoic acid, methyl ester		1.24±0.03
11-Octadecynoic acid, methyl ester																												0.41±0.04
13,16-Octadecadienoic acid, methyl ester																	0.23 ±0.06						0.35±0.01		0.53 ±0.03
2-Docosenoic acid, 2,4,21-trimethyl-, methyl ester											0.02 ±0.00
2-Nonenoic acid, 2-methyl-, methyl ester			0.38±0.05	0.41±0.06	0.43 ±0.01		0.50 ±0.03	0.75 ±0.26		0.34 ±0.03	0.53±0.06	0.19±0.00			0.31±0.04	0.56±0.05		0.25±0.05	0.32±0.05	0.52±0.10		0.11±0.00	0.13±0.01	0.17±0.01		0.12±0.01	0.11±0.02	0.19±0.03
3-(Methylthio)propanoic acid methyl ester					0.02 ±0.01
4-Decenoic acid, ethyl ester	0.56±0.09		0.18±0.04	0.10±0.04
4-Decenoic acid, methyl ester										0.14 ±0.03
4-Octenoic acid, methyl ester																										0.03±0.01	0.01±0.00
5-Octadecenoic acid, methyl ester											0.01±0.00		0.02 ±0.00				0.02 ±0.00				0.16 ±0.05				0.06 ±0.02
6-Octadecenoic acid, methyl ester									1.16 ±0.01								0.07 ±0.00			0.04±0.03						0.19±0.16	0.05±0.00	0.07±0.02
7,10-Hexadecadienoic acid, methyl ester																											0.01±0.00
7-Hexadecenoic acid, methyl ester	0.02±0.00	0.77±0.01			0.06 ±0.01		0.03 ±0.01	0.22 ±0.04	0.78 ±0.21	0.09 ±0.04	0.05±0.01	0.04±0.01	0.03 ±0.01		0.05±0.01		0.06 ±0.01	0.08±0.03	0.09±0.01	0.14±0.10	0.10 ±0.03	0.08±0.01	0.06±0.01	0.06±0.01	0.10 ±0.02	0.20±0.08	0.10±0.02	0.07±0.01
9,12-Octadecadienoic acid, methyl ester		1.01±0.73			0.06 ±0.03	1.26 ±0.01	0.16 ±0.01		1.19 ±0.45		0.06±0.00	0.08±0.02		1.95 ±0.07	0.09±0.01		0.41 ±0.04		0.17±0.00		0.14 ±0.10	0.11±0.01	0.19±0.13	0.13±0.01			0.41±0.05	0.14±0.01
9-Hexadecenoic acid, methyl ester	0.04±0.01				0.08 ±0.02	0.18 ±0.10			0.29 ±0.10		0.03±0.00				0.04±0.01		0.06 ±0.01	0.09±0.03	0.06±0.01	0.08±0.05	0.07 ±0.01	0.07±0.01	0.05±0.01	0.05±0.01	0.10 ±0.01			0.05±0.01
9-Octadecenoic acid, methyl ester		1.23±0.63							0.56 ±0.11		0.33±0.09	0.19±0.00	0.04 ±0.01		0.27±0.03				0.53±0.12	0.41±0.36	0.27 ±0.08	0.26±0.06	0.48±0.06	0.11±0.01	0.46 ±0.14	0.85±0.30	0.49±0.16
Acetic acid, 2-phenylethyl ester	0.13±0.00
Acetic acid, methyl ester		0.60±0.07				0.12 ±0.07			0.15 ±0.01
Acetic acid, undec-2-enyl ester										0.04 ±0.00
Benzeneacetic acid, methyl ester					0.05 ±0.01		0.03 ±0.00	0.02 ±0.00	0.37 ±0.06	0.07 ±0.03	0.03±0.00	0.01±0.00		1.62 ±1.31		0.19±0.04	0.01 ±0.00	0.08±0.02	0.04±0.01	0.11±0.01	0.01 ±0.00		0.02±0.00	0.03±0.01	0.02 ±0.00	0.25±0.09	0.09±0.00	0.07±0.04
Benzenebutanoic acid, methyl ester																										0.03±0.01
Benzoic acid, methyl ester				0.02±0.00				0.03 ±0.02			0.01±0.00
Butanoic acid, 2-methyl-, ethyl ester		0.15±0.01
Butanoic acid, 2-methyl-, methyl ester																										0.06±0.01
Butanoic acid, methyl ester																			0.03±0.01							0.07±0.03
Cyclohexanecarboxylic acid, 3-tridecyl ester																					0.02 ±0.01
Cyclopentanecarboxylic acid, 2-pentyl ester																									0.01 ±0.00
Cyclopentanecarboxylic acid, 3-tridecyl ester																					0.01 ±0.00
Decanoic acid, ethyl ester	0.05±0.01
Decanoic acid, methyl ester			0.03±0.00		0.04 ±0.02		0.05 ±0.01	0.06 ±0.05		0.08 ±0.01	0.08±0.00	0.06±0.00	0.03 ±0.01		0.03±0.01		0.05 ±0.01	0.02±0.01	0.06±0.02	0.09±0.02	0.07 ±0.01	0.05±0.01	0.05±0.01	0.08±0.02	0.15 ±0.03	0.18±0.08	0.14±0.03	0.10±0.04
Dodecanoic acid, methyl ester	0.02±0.01		0.02±0.00	0.04±0.01	0.04 ±0.01		0.04 ±0.01	0.18 ±0.09	0.12 ±0.04	0.08 ±0.00	0.08±0.00	0.06±0.01	0.03 ±0.01		0.06±0.01	0.01±0.00	0.09 ±0.06	0.06±0.02	0.08±0.00	0.12±0.06	0.12 ±0.02	0.13±0.04	0.13±0.01	0.17±0.02	0.34 ±0.04	0.70±0.12	0.40±0.20	0.19±0.03
Formic acid, heptyl ester																										0.02±0.01		0.02±0.00
Heptadecanoic acid, methyl ester																			0.05±0.04
Heptanoic acid, 2,4-dimethyl-, methyl ester				0.07±0.02
Heptanoic acid, methyl ester																					0.08 ±0.01	0.08±0.00	0.04±0.02	0.04±0.00	0.16 ±0.03	0.11±0.01	0.10±0.00	0.10±0.01
Hexadecanoic acid, ethyl ester	0.19±0.01				0.09 ±0.01				0.32 ±0.12						0.02±0.00
Hexadecanoic acid, methyl ester	1.83±0.08	2.71±0.80	0.64±0.04	0.41±0.13	3.09 ±0.25	6.88 ±1.92	1.20 ±0.18	1.54 ±0.20	20.26 ±5.35	4.01 ±0.81	1.29±0.04	1.39±0.23	0.93 ±0.01	15.37 ±6.91	1.67±0.17	0.63±0.20	1.19 ±0.36	2.02±0.61	2.71±0.94	2.28±0.24	1.65 ±0.33	1.37±0.11	1.73±0.70	2.12±0.04	2.74 ±0.62	2.36±0.96	3.31±0.47	1.38±0.20
Hexanoic acid, 2,4-dimethyl-, methyl ester			0.03±0.00		0.05 ±0.02	0.07 ±0.01	0.05 ±0.01	0.09 ±0.02		0.03 ±0.00	0.09±0.01
Hexanoic acid, 5-methyl-, methyl ester										0.07 ±0.02								0.07±0.02		0.04±0.02			0.01±0.00			0.11±0.03	0.04±0.00	0.04±0.03
Hexanoic acid, ethyl ester	0.38±0.03	0.17±0.04
Hexanoic acid, methyl ester	0.07±0.03				0.10 ±0.01	0.06 ±0.02	0.07 ±0.02	0.05 ±0.01		0.05 ±0.03	0.12±0.01	0.13±0.01		0.37±0.18		0.21±0.01	0.63 ±0.15	0.15±0.02	0.18±0.04	0.32±0.06	0.94 ±0.05	0.77±0.06	0.27±0.03	0.33±0.06	1.51 ±0.35	0.75±0.08	0.54±0.02	0.55±0.13
Methyl isobutyrate																										0.12±0.01
Methyl isovalerate					0.06 ±0.01	0.23 ±0.08			0.26 ±0.06				0.37 ±0.18	0.21±0.12	0.08±0.07	0.18±0.00		0.35±0.05	0.17±0.03	0.24±0.14						0.36±0.24	0.03±0.00
Methyl tetradecanoate	0.23±0.03	0.14±0.05	0.11±0.01	0.07±0.02	0.23 ±0.02	0.38 ±0.16	0.16 ±0.03	0.91±0.10	0.98 ±0.21	0.28 ±0.20	0.26±0.02	0.25±0.03					0.20 ±0.04	0.20±0.06	0.32±0.02	0.63±0.40	0.33 ±0.08	0.20±0.02	0.22±0.09	0.30±0.08	0.50 ±0.14	0.90±0.70	0.50±0.11	0.29±0.07
Methyl valerate																					0.09 ±0.04				0.13 ±0.04	0.05±0.01
Nonanoic acid, 2,4-dimethyl-, methyl ester			0.02±0.00				0.02 ±0.00				0.03±0.00
Nonanoic acid, methyl ester			0.01±0.00				0.02 ±0.00	0.03±0.02		0.05 ±0.01	0.08±0.02	0.06±0.01	0.13 ±0.03	0.70±0.12	0.23±0.04	0.07±0.03	0.09 ±0.01	0.04±0.01	0.06±0.01	0.13±0.03	0.18 ±0.02	0.16±0.01	0.05±0.02	0.13±0.04	0.28 ±0.04	0.29±0.08	0.23±0.05	0.25±0.06
Octadecenoic acid, methyl ester						2.01 ±0.10
Octanoic acid, ethyl ester			0.02±0.00										0.08 ±0.01		0.03±0.01	0.05±0.01
Octanoic acid, methyl ester	0.07±0.01		0.04±0.01		0.07 ±0.03		0.06 ±0.00	0.05 ±0.01	0.06 ±0.00	0.08 ±0.03	0.08±0.01	0.07±0.01					0.10 ±0.01	0.05±0.00	0.08±0.00	0.09±0.01	0.14 ±0.02	0.12±0.01	0.06±0.02	0.10±0.00	0.39 ±0.06	0.34±0.09	0.31±0.02	0.26±0.03
Pentadecanoic acid, 14-methyl-, methyl ester					0.30 ±0.13	0.49 ±0.19	0.10 ±0.00	0.16 ±0.01	0.85 ±0.57	0.30 ±0.16								0.24±0.11	0.07±0.05	0.08±0.05
Pentadecanoic acid, methyl ester	0.08±0.02	0.11±0.01	0.03±0.00	0.04±0.03	0.13 ±0.01	0.21 ±0.03	0.06 ±0.01	0.25 ±0.04	0.56 ±0.17	0.16 ±0.08	0.06±0.00	0.06±0.01	0.07 ±0.00		0.05±0.02	0.06±0.00										0.27±0.08
Pentanoic acid, 4-methyl-, methyl ester																										0.06±0.04
Propanoic acid, 2-methyl-, 3-hydroxy-2,2,4-trimethylpentyl ester											0.02±0.01
Tetradecanoic acid, 12-methyl-, methyl ester					0.03 ±0.01						0.01±0.00				0.01±0.00	0.07±0.03		0.05±0.00
Tridecanoic acid, 12-methyl-, methyl ester										0.04 ±0.02
Alcohols (13)	4d				8d				14d				22d				30d				60d				90d
	YZ-5	YZ-4	YZ-3	YZ-2	YZ-5	YZ-4	YZ-3	YZ-2	YZ-5	YZ-4	YZ-3	YZ-2	YZ-5	YZ-4	YZ-3	YZ-2	YZ-5	YZ-4	YZ-3	YZ-2	YZ-5	YZ-4	YZ-3	YZ-2	YZ-5	YZ-4	YZ-3	YZ-2
1-Butanol, 3-methyl-	0.42±0.04	0.86±0.19	0.45±0.12	0.33±0.03	0.18 ±0.02	0.12 ±0.08	0.17 ±0.03	0.02 ±0.00							0.05±0.01	0.05±0.03											0.02±0.00
1-Heptanol																							0.01±0.00		0.02 ±0.00
1-Hexadecanol																					0.01 ±0.00
1-Hexanol											0.04±0.00	0.04±0.01	0.05 ±0.01		0.05±0.01		0.07 ±0.02	0.03±0.00	0.05±0.00	0.06±0.01	0.06 ±0.00	0.11±0.03	0.06±0.02	0.06±0.01	0.05 ±0.00	0.07±0.00	0.09±0.00	0.10±0.03
1-Hexanol, 2-ethyl-																									0.01 ±0.00
1-Nonanol										0.01 ±0.00	0.01±0.00	0.01±0.00	0.01 ±0.00		0.02±0.00						0.01 ±0.00	0.01±0.00	0.02±0.00	0.03±0.00	0.02 ±0.01	0.04±0.03	0.04±0.00	0.03±0.01
1-Octen-3-ol	0.07±0.00		0.03±0.00	0.02±0.00	0.02 ±0.01								0.02 ±0.00		0.01±0.00		0.05 ±0.01	0.06±0.01	0.03±0.01	0.01±0.00	0.02 ±0.01	0.02±0.01	0.01±0.00	0.01±0.00	0.03 ±0.01	0.01±0.00	0.02±0.00	0.02±0.01
1-Pentanol																						0.02±0.01		0.01±0.01	0.02 ±0.01		0.17±0.02
2-Ethyl-1-hexanol			0.05±0.00
2-Furanmethanol	0.19±0.03		0.13±0.01	0.07±0.01	0.07 ±0.02
2-Nonen-1-ol			0.03±0.01
Hexanol	0.14±0.01		0.09±0.01	0.03±0.00	0.04 ±0.01		0.03 ±0.01						0.3 ±0.07
Phenylethyl Alcohol	1.08±0.08	1.56±0.25	0.66±0.07	0.52±0.10	0.66 ±0.05	1.24 ±0.23	0.77 ±0.18	0.65 ±0.15	1.12 ±0.25	0.6 ±0.05	0.30±0.01	0.21±0.02	0.06 ±0.00	1.22±0.59	0.22±0.04	0.24±0.05	0.08 ±0.03	0.08±0.00	0.26±0.05	0.32±0.06	0.06 ±0.01	0.04±0.01	0.21±0.04	0.26±0.06	0.15 ±0.05	0.26±0.13	0.28±0.03	0.18±0.04
Acids (6)	4d				8d				14d				22d				30d				60d				90d
	YZ-5	YZ-4	YZ-3	YZ-2	YZ-5	YZ-4	YZ-3	YZ-2	YZ-5	YZ-4	YZ-3	YZ-2	YZ-5	YZ-4	YZ-3	YZ-2	YZ-5	YZ-4	YZ-3	YZ-2	YZ-5	YZ-4	YZ-3	YZ-2	YZ-5	YZ-4	YZ-3	YZ-2
Acetic acid	0.37±0.12		0.12±0.02								0.02±0.00
Butanoic acid, 3-methyl-																		0.09±0.01	0.07±0.05	0.09±0.01			0.04±0.02	0.02±0.00		0.22±0.07		0.08±0.04
Gamolenic acid																	0.08 ±0.06	0.04±0.00	0.03±0.01	0.04±0.03	0.11 ±0.03	0.19±0.02	0.14±0.04	0.08±0.02	0.22 ±0.05	0.55±0.06	0.29±0.04	0.13±0.02
Heptanoic acid, 2,5-diethyl-											0.02±0.00				0.01±0.00
Pentanoic acid, 3-methyl-																											0.08±0.01	0.02±0.02
Propanoic acid, 2-methyl-					0.05 ±0.01					0.07 ±0.03					0.09±0.01
	4d				8d				14d				22d				30d				60d				90d
Pyrazine(5)	YZ-5	YZ-4	YZ-3	YZ-2	YZ-5	YZ-4	YZ-3	YZ-2	YZ-5	YZ-4	YZ-3	YZ-2	YZ-5	YZ-4	YZ-3	YZ-2	YZ-5	YZ-4	YZ-3	YZ-2	YZ-5	YZ-4	YZ-3	YZ-2	YZ-5	YZ-4	YZ-3	YZ-2
Pyrazine, 2,3-dimethyl-																		0.02±0.00								0.01±0.00
Pyrazine, 2,5-dimethyl-					0.43 ±0.02	0.65 ±0.08	0.44 ±0.04	0.20 ±0.04	1.64 ±0.24	0.75 ±0.01	0.07±0.01	0.01±0.00		1.12±0.50	0.08±0.01	0.49±0.05		0.35±0.06	0.18±0.04	0.18±0.02		0.08±0.01	0.06±0.02	0.03±0.01		0.08±0.01	0.08±0.00	0.03±0.01
Pyrazine, 2,6-dimethyl-											0.02±0.00						0.03 ±0.01	0.07±0.01	0.03±0.01	0.03±0.00	0.02 ±0.01	0.02±0.00		0.01±0.00	0.02 ±0.00	0.05±0.02	0.03±0.00	0.01±0.00
Pyrazine, tetramethyl-																		0.10±0.01		0.03±0.02						0.05±0.01
Pyrazine,methyl-											0.01±0.00
